# Supplementary material for: Transcriptome sequencing of Pinus kesiya var. langbianensis and comparative analysis in the Pinus phylogeny
Source: BMC Genomics. 2018 Oct 3;19:725. doi: 10.1186/s12864-018-5127-6 (PMC6171231; doi:10.1186/s12864-018-5127-6)
Supplement: Supplementary file 2 — Table S1. Gene Ontology (GO) distributions for P. kesiya var. langbianensis. Table S2. SSR markers identified in 13 conifer species. Table S3. Gene Ontology (GO) distributions for shared orthologues in 13 conifer species. (XLSX 16 kb) [file 12864_2018_5127_MOESM2_ESM.xlsx]

## Sheet: S1 Table
S1 Table. Gene Ontology (GO) distributions for P. kesiya var. langbianensis
Ontology	Class	Number of unigenes in P.kesiya var. langbianensis
biological_process	biological adhesion	132
biological_process	biological regulation	5170
biological_process	cell killing	2
biological_process	cellular component organization or biogenesis	3897
biological_process	cellular process	13594
biological_process	developmental process	4033
biological_process	establishment of localization	3521
biological_process	growth	946
biological_process	immune system process	783
biological_process	localization	3691
biological_process	locomotion	20
biological_process	metabolic process	13011
biological_process	multi-organism process	1671
biological_process	multicellular organismal process	3941
biological_process	negative regulation of biological process	1126
biological_process	positive regulation of biological process	1048
biological_process	regulation of biological process	4735
biological_process	reproduction	2447
biological_process	reproductive process	2297
biological_process	response to stimulus	6680
biological_process	rhythmic process	110
biological_process	signaling	1752
biological_process	single-organism process	9376
cellular_component	cell	16200
cellular_component	cell junction	787
cellular_component	cell part	16200
cellular_component	extracellular matrix	17
cellular_component	extracellular matrix part	11
cellular_component	extracellular region	1002
cellular_component	extracellular region part	11
cellular_component	macromolecular complex	2311
cellular_component	membrane	6740
cellular_component	membrane part	2066
cellular_component	membrane-enclosed lumen	912
cellular_component	nucleoid	63
cellular_component	organelle	12844
cellular_component	organelle part	3912
cellular_component	symplast	787
cellular_component	virion	2
cellular_component	virion part	2
molecular_function	antioxidant activity	197
molecular_function	binding	10314
molecular_function	catalytic activity	11836
molecular_function	channel regulator activity	3
molecular_function	electron carrier activity	261
molecular_function	enzyme regulator activity	205
molecular_function	metallochaperone activity	5
molecular_function	molecular transducer activity	299
molecular_function	nucleic acid binding transcription factor activity	394
molecular_function	nutrient reservoir activity	12
molecular_function	protein binding transcription factor activity	42
molecular_function	protein tag	5
molecular_function	receptor activity	152
molecular_function	structural molecule activity	537
molecular_function	translation regulator activity	2
molecular_function	transporter activity	1564

## Sheet: S2 Table
S2 Table. SSR markers identified in 13 conifer species
	P. kesiya var. langbianensi	P. tabuliformis	P. sylvestris	P. pinea	P. halepensis	P. pinaster	P. contorta	P. banksiana	P. taeda	P. palustris	P. monticola	P. lambertian	Picea glauca
AC/GT	78	6	57	2	53	11	6	17	20	5	90	38	44
AG/CT	215	15	162	18	185	107	34	48	355	15	268	228	124
AT/AT	391	45	482	50	570	78	57	62	10	55	431	211	286
CG/CG	1	0	0	1	2	0	2	1	2	1	1	1	3
Di-nucleotide	685	66	701	71	810	196	99	128	387	76	790	478	457
AAC/GTT	39	6	34	8	59	3	10	12	28	7	92	74	19
AAG/CTT	184	44	151	49	241	34	42	53	245	58	325	158	144
AAT/ATT	119	8	105	18	121	15	21	22	25	19	143	144	78
ACC/GGT	64	13	43	19	111	22	18	7	24	29	132	39	31
ACG/CGT	14	2	11	7	28	5	2	1	2	4	18	4	13
ACT/AGT	5	1	3	0	3	3	0	0	1	4	3	20	6
AGC/CTG	211	20	141	49	270	29	41	26	140	56	392	130	129
AGG/CCT	164	30	144	44	169	29	42	33	149	24	320	78	124
ATC/ATG	118	21	101	19	153	24	19	26	102	31	163	77	52
CCG/CGG	40	2	24	5	21	7	4	2	15	10	60	26	29
Tri-nucleotide	958	147	757	218	1176	171	199	182	731	242	1648	750	625
Tetra-nucleotide	32	2	30	4	42	6	7	7	0	2	40	51	16
Penta-nucleotide	84	13	89	14	79	15	11	5	3	25	141	46	54
Hexa-nucleotide	160	15	139	17	211	34	32	27	124	47	386	194	89
Total	3562	456	3174	613	4304	789	646	659	2363	710	5443	2747	2323

## Sheet: S3 Table
S3 Table. Gene Ontology (GO) distributions for shared orthologues in 13 conifer species
Ontology	Class	Number of shared orthologues in thirteen conifer species
biological_process	biological adhesion	0
biological_process	biological regulation	23
biological_process	cell killing	0
biological_process	cellular component organization or biogenesis	33
biological_process	cellular process	97
biological_process	developmental process	24
biological_process	establishment of localization	20
biological_process	growth	7
biological_process	immune system process	0
biological_process	localization	20
biological_process	locomotion	0
biological_process	metabolic process	100
biological_process	multi-organism process	11
biological_process	multicellular organismal process	23
biological_process	negative regulation of biological process	5
biological_process	positive regulation of biological process	2
biological_process	regulation of biological process	20
biological_process	reproduction	10
biological_process	reproductive process	10
biological_process	response to stimulus	56
biological_process	rhythmic process	0
biological_process	signaling	2
biological_process	single-organism process	55
cellular_component	cell	103
cellular_component	cell junction	8
cellular_component	cell part	103
cellular_component	extracellular matrix	0
cellular_component	extracellular matrix part	0
cellular_component	extracellular region	15
cellular_component	extracellular region part	0
cellular_component	macromolecular complex	34
cellular_component	membrane	63
cellular_component	membrane part	12
cellular_component	membrane-enclosed lumen	22
cellular_component	nucleoid	1
cellular_component	organelle	89
cellular_component	organelle part	48
cellular_component	symplast	8
cellular_component	virion	0
cellular_component	virion part	0
molecular_function	antioxidant activity	4
molecular_function	binding	68
molecular_function	catalytic activity	64
molecular_function	channel regulator activity	0
molecular_function	electron carrier activity	5
molecular_function	enzyme regulator activity	0
molecular_function	metallochaperone activity	0
molecular_function	molecular transducer activity	0
molecular_function	nucleic acid binding transcription factor activity	1
molecular_function	nutrient reservoir activity	0
molecular_function	protein binding transcription factor activity	1
molecular_function	protein tag	1
molecular_function	receptor activity	0
molecular_function	structural molecule activity	17
molecular_function	translation regulator activity	0
molecular_function	transporter activity	9
